# Supplementary material for: Baveno VII Criteria Is an Accurate Risk Stratification Tool to Predict High-Risk Varices Requiring Intervention and Hepatic Events in Patients with Advanced Hepatocellular Carcinoma
Source: Cancers (Basel). 2023 Apr 26;15(9):2480. doi: 10.3390/cancers15092480 (PMC10177352; doi:10.3390/cancers15092480)
Supplement: Supplementary file 1 [file cancers-15-02480-s001.zip]

Archive with 1 entries (1 files):
- cancers-2219139-supplementary.pdf
